# Supplementary material for: Melatonin suppresses ethylene biosynthesis by inhibiting transcription factor MdREM10 during apple fruit ripening
Source: Hortic Res. 2025 Jan 21;12(5):uhaf020. doi: 10.1093/hr/uhaf020 (PMC11975395; doi:10.1093/hr/uhaf020)
Supplement: Web_Material_uhaf020 [file web_material_uhaf020.zip › Supplementary Table.xlsx]

## Sheet: Supplemental Table 1
Supplemental Table 1 Differentially expressed genes identified from RNA-sequencing (RNA-seq) data derived from apple fruits treated with and without melatonin (MT).
Gene ID	CK_Count	MT_Count	CK_FPKM	MT_FPKM	FDR	Log2FC	Regulated
MD09G1249700	640	0	14.682	0	3.02325e-71	-12.4036	protein disulfide-isomerase 5-2-like [Malus domestica]
MD17G1108900	450	0	24.4209	0	2.33927e-59	-11.8955	hypothetical protein DVH24_038433 [Malus domestica]
MD03G1236100	256	0	3.58302	0	2.2526e-42	-11.0821	uncharacterized protein LOC103431287 [Malus domestica]
MD03G1230200	134	0	3.68837	0	9.00741e-27	-10.1487	putative B3 domain-containing protein Os04g0347400 isoform X1 [Malus domestica]
MD03G1253500	115	0	3.67992	0	9.8641e-24	-9.92836	PREDICTED: F-box/FBD/LRR-repeat protein At4g00160-like [Pyrus x bretschneideri]
MD03G1279200	113	0	3.72634	0	2.0542e-23	-9.90307	hypothetical protein C1H46_029822 [Malus baccata]
MD03G1274700	83	0	3.80595	0	2.40227e-18	-9.45848	rho GTPase-activating protein 2 [Pyrus ussuriensis x Pyrus communis]
MD05G1238700	77	0	9.95778	0	4.60811e-17	-9.35038	--
MD03G1251400	74	0	3.63054	0	1.6458e-16	-9.29314	kunitz trypsin inhibitor 2-like [Malus domestica]
MD03G1294900	62	0	3.59854	0	3.72549e-14	-9.03833	putative RING-H2 finger protein ATL69, partial [Malus domestica]
MD03G1251100	60	0	3.71367	0	9.26459e-14	-8.99111	hypothetical protein C1H46_024204 [Malus baccata]
MD03G1286600	56	0	4.02948	0	9.58156e-13	-8.89178	hypothetical protein DVH24_002661 [Malus domestica]
Malus_domestica_newGene_1503	55	0	3.89043	0	1.52406e-12	-8.86584	hypothetical protein DVH24_002760 [Malus domestica]
MD06G1019300	54	0	4.69642	0	2.4547e-12	-8.83943	hypothetical protein DVH24_009743 [Malus domestica]
MD03G1284900	53	0	3.82876	0	3.89415e-12	-8.81252	rapid alkalinization factor-like [Malus domestica]
MD05G1242100	51	0	1.55692	0	9.75019e-12	-8.75715	hypothetical protein DVH24_010978 [Malus domestica]
MD11G1294900	48	0	1.93832	0	4.23531e-11	-8.66989	hypothetical protein TEA_024123 [Camellia sinensis var. sinensis]
MD03G1034400	46	0	0.698036	0	1.1333e-10	-8.60865	DEAD-box ATP-dependent RNA helicase 20-like [Malus domestica]
MD00G1082600	41	0	1.76499	0	1.46343e-09	-8.44309	receptor-like protein 3 [Malus domestica]
MD03G1293800	40	0	3.61889	0	2.37841e-09	-8.40757	hypothetical protein DVH24_034007 [Malus domestica]
MD05G1022100	39	0	1.19145	0	3.96031e-09	-8.37115	uncharacterized protein LOC103402226 [Malus domestica]
MD08G1143600	38	0	1.17079	0	6.53609e-09	-8.33379	hypothetical protein DVH24_021063 [Malus domestica]
MD07G1154600	34	0	1.78454	0	8.86221e-08	-8.17385	hypothetical protein DVH24_011938 [Malus domestica]
MD08G1214200	32	0	0.865273	0	2.49428e-07	-8.0867	hypothetical protein DVH24_033386 [Malus domestica]
MD03G1279600	390	2	3.59663	0.00906	4.79896e-53	-7.67408	disease resistance protein RGA2-like [Malus domestica]
MD03G1286700	233	2	3.5844	0.016443	3.11157e-38	-6.93123	Endonuclease [Actinidia chinensis var. chinensis]
MD03G1263800	367	4	3.6105	0.030187	2.09907e-48	-6.63173	protein TIME FOR COFFEE isoform X1 [Malus domestica]
MD03G1280800	97	1	3.75346	0.033028	9.19183e-21	-6.5814	oxalate--CoA ligase-like [Malus domestica]
MD03G1233700	254	3	3.62079	0.025576	3.39645e-39	-6.50076	L-type lectin-domain containing receptor kinase IX.1-like [Malus domestica]
MD03G1239700	84	1	3.70146	0.025516	1.71672e-18	-6.37408	hypothetical protein DVH24_003053 [Malus domestica]
MD03G1241500	300	4	3.64861	0.04021	2.2526e-42	-6.34102	TPR repeat-containing thioredoxin TTL1 [Malus domestica]
MD03G1230000	149	2	3.80275	0.031607	1.37087e-27	-6.28663	serpin-ZX-like isoform X1 [Malus domestica]
MD03G1275800	96	2	3.99769	0.064909	4.17215e-19	-5.65305	hypothetical protein DVH24_003015 [Malus domestica]
MD03G1240600	269	6	3.57271	0.059994	3.01787e-37	-5.6142	receptor-like protein 2 [Malus domestica]
MD03G1270300	116	3	3.99214	0.06786	3.16945e-21	-5.37086	hypothetical protein DVH24_002790 [Malus domestica]
MD03G1240300	153	4	3.63284	0.080881	1.05786e-25	-5.37014	protein trichome birefringence-like 31 [Malus domestica]
MD03G1247800	144	4	3.59638	0.076494	1.79612e-24	-5.28274	protein ROOT INITIATION DEFECTIVE 3-like [Malus domestica]
MD03G1250900	69	2	3.88682	0.075406	3.84895e-14	-5.17731	sodium/metabolite cotransporter BASS1 [Pyrus ussuriensis x Pyrus communis]
MD03G1292600	398	14	3.61751	0.10547	3.81852e-42	-4.9746	kinesin-like protein KIN-14I [Malus domestica]
MD03G1288600	235	9	3.62958	0.115589	5.40785e-31	-4.84476	magnesium/proton exchanger [Malus domestica]
MD03G1232900	244	10	3.57007	0.118144	4.86664e-31	-4.74903	hypothetical protein DVH24_003106 [Malus domestica]
MD03G1236200	188	8	3.61479	0.12853	1.80916e-26	-4.69033	reticulon-4-interacting protein 1, mitochondrial [Malus domestica]
MD03G1253100	141	6	3.83624	0.13704	4.3325e-22	-4.68286	PREDICTED: F-box/LRR-repeat protein At3g58900-like isoform X1 [Pyrus x bretschneideri]
MD03G1260000	216	10	3.69707	0.131812	3.83245e-28	-4.57327	protein ANTAGONIST OF LIKE HETEROCHROMATIN PROTEIN 1 [Malus domestica]
MD03G1263000	195	10	3.81662	0.158877	8.43798e-26	-4.4258	uncharacterized protein LOC103432425 [Malus domestica]
MD03G1241800	266	14	3.61239	0.162081	5.40785e-31	-4.39347	uncharacterized protein LOC103431873 [Malus domestica]
MD03G1239100	246	13	3.79816	0.159451	9.11004e-30	-4.38663	MdTCP4B [Malus domestica]
MD03G1281600	85	5	4.36706	0.184764	3.69093e-14	-4.21034	PREDICTED: LOW QUALITY PROTEIN: peroxisome biogenesis protein 6 [Pyrus x bretschneideri]
MD03G1285300	68	4	3.62587	0.182081	6.15086e-12	-4.2016	translocator protein homolog [Malus domestica]
MD03G1275700	84	5	4.0526	0.197158	5.2528e-14	-4.19329	anaphase-promoting complex subunit 6 isoform X2 [Malus domestica]
MD03G1279400	34	2	3.87518	0.172079	8.72964e-06	-4.15878	uncharacterized protein LOC103421957 isoform X2 [Malus domestica]
MD03G1253700	127	8	3.61131	0.186159	2.02898e-18	-4.12487	hypothetical protein C1H46_044874, partial [Malus baccata]
MD03G1288300	170	11	3.71011	0.198945	5.62406e-22	-4.09219	caffeoylshikimate esterase [Malus domestica]
MD03G1256000	361	24	4.67777	0.261875	6.86832e-33	-4.06188	hypothetical protein DVH24_002911 [Malus domestica]
MD03G1279300	89	6	4.27238	0.226876	5.18622e-14	-4.01975	hypothetical protein DVH24_002712 [Malus domestica]
MD03G1280000	300	22	3.95818	0.245237	3.75625e-29	-3.91976	putative disease resistance protein RGA1 [Malus domestica]
MD03G1273000	160	13	4.10683	0.284073	1.6627e-19	-3.76642	LOW QUALITY PROTEIN: LRR receptor-like serine/threonine-protein kinase ERECTA [Malus domestica]
MD03G1293900	131	11	3.97239	0.285856	6.20289e-17	-3.71653	hypothetical protein C1H46_029484 [Malus baccata]
MD03G1247400	94	8	3.95861	0.26344	2.37355e-13	-3.69124	--
MD03G1282200	246	22	3.68616	0.274006	2.6725e-24	-3.63358	hypothetical protein DVH24_002698 [Malus domestica]
MD03G1261900	181	17	3.96904	0.318189	3.04163e-20	-3.5606	hypothetical protein DVH24_002851 [Malus domestica]
MD05G1223000	145	14	5.01964	0.409162	4.91926e-17	-3.51863	acetylornithine aminotransferase, mitochondrial-like [Malus domestica]
MD03G1272000	351	35	3.72189	0.313585	1.84436e-27	-3.47953	hypothetical protein DVH24_002777 [Malus domestica]
MD03G1242900	219	23	3.66291	0.323909	3.64042e-21	-3.40218	peptide-N4-(N-acetyl-beta-glucosaminyl)asparagine amidase A-like [Malus domestica]
MD03G1258300	318	34	4.49371	0.404762	2.16778e-25	-3.3788	hypothetical protein DVH24_002892 [Malus domestica]
MD04G1177400	64	7	1.45324	0.128348	4.98137e-09	-3.32681	probable LRR receptor-like serine/threonine-protein kinase At1g06840 [Malus domestica]
MD01G1042700	55	6	3.99697	0.347519	6.3666e-08	-3.32656	elongator complex protein 4 [Malus domestica]
MD03G1281900	168	20	4.34287	0.420989	3.64012e-17	-3.22035	peroxisome biogenesis protein 6 [Malus domestica]
MD05G1169600	34	4	0.547649	0.048819	0.000104063	-3.2041	cytochrome P450 82G1-like [Malus domestica]
Malus_domestica_newGene_1850	34	4	2.14869	0.183305	0.000104063	-3.2041	uncharacterized protein LOC103433537 [Malus domestica]
MD03G1283900	189	23	3.66566	0.370677	4.54986e-18	-3.18976	hypothetical protein DVH24_002682 [Malus domestica]
MD03G1235000	200	25	4.18245	0.430262	2.36989e-18	-3.15169	--
MD03G1246100	205	26	4.94267	0.530528	2.18883e-18	-3.131	uncharacterized protein LOC103443963 [Malus domestica]
MD05G1243000	32	4	0.571686	0.057086	0.000369702	-3.11695	uncharacterized protein LOC103427927 [Malus domestica]
MD17G1080400	47	6	0.683868	0.067875	1.65071e-06	-3.10031	hypothetical protein C1H46_033025 [Malus baccata]
MD03G1246800	67	9	3.89606	0.425877	2.29178e-08	-3.03615	hypothetical protein D8674_038847 [Pyrus ussuriensis x Pyrus communis]
MD03G1281800	52	7	3.87538	0.396796	7.8853e-07	-3.02786	hypothetical protein DVH24_002701 [Malus domestica]
MD03G1289500	212	29	3.94517	0.44847	6.44549e-18	-3.02262	poly [ADP-ribose] polymerase 2-like isoform X11 [Malus domestica]
MD00G1105100	66	9	3.24154	0.360787	3.27867e-08	-3.01449	21 kDa protein [Pyrus ussuriensis x Pyrus communis]
MD07G1136800	44	6	0.93532	0.099898	5.89503e-06	-3.0054	protein PAIR1 [Malus domestica]
MD03G1280200	544	77	4.16369	0.498335	4.4588e-26	-2.97694	LOW QUALITY PROTEIN: disease resistance protein RGA2-like [Malus domestica]
MD03G1240200	273	39	4.11311	0.490941	6.92159e-20	-2.96153	hypothetical protein DVH24_003052 [Malus domestica]
MD00G1129900	42	6	0.890853	0.093649	1.33957e-05	-2.93847	hypothetical protein DVH24_000582, partial [Malus domestica]
MD03G1256500	102	15	4.10909	0.50061	8.70556e-11	-2.913	guanine nucleotide-binding protein subunit gamma 1-like isoform X1 [Malus domestica]
MD03G1233600	259	40	3.86665	0.508964	2.24106e-18	-2.84921	hypothetical protein DVH24_003100 [Malus domestica]
MD03G1278800	530	82	3.94458	0.518075	2.08849e-24	-2.84872	hypothetical protein C1H46_029820 [Malus baccata]
MD03G1275900	109	17	4.59114	0.580265	3.0856e-11	-2.82956	ras-related protein RABA1b [Malus domestica]
MD08G1105300	35	6	0.871869	0.113266	0.000225356	-2.67624	patatin-like protein 2 [Malus domestica]
MD03G1281700	84	15	4.16478	0.592681	3.22461e-08	-2.63325	PREDICTED: peroxisome biogenesis protein 6 [Prunus mume]
MD03G1268100	95	17	4.27309	0.641453	5.30508e-09	-2.63146	uncharacterized protein LOC103432449 [Malus domestica]
MD03G1270800	155	28	4.2004	0.64642	1.90622e-12	-2.62151	hypothetical protein DVH24_002788 [Malus domestica]
MD03G1066600	44	8	0.999546	0.14675	5.86194e-05	-2.59814	gibberellin 2-beta-dioxygenase 8-like isoform X1 [Malus domestica]
MD03G1255800	274	52	3.93317	0.624023	3.10779e-16	-2.55298	pentatricopeptide repeat-containing protein At1g53600, mitochondrial [Malus domestica]
MD03G1229000	105	20	4.08385	0.662606	1.80963e-09	-2.54288	VQ motif-containing protein 4-like [Malus domestica]
MD03G1267700	162	31	3.93603	0.624278	3.95696e-12	-2.53901	hypothetical protein C1H46_015122 [Malus baccata]
MD03G1227700	62	12	4.41743	0.725851	3.33534e-06	-2.51464	hypothetical protein DVH24_003141 [Malus domestica]
MD03G1253300	77	15	3.86773	0.62009	2.79869e-07	-2.50791	Werner Syndrome-like exonuclease [Malus domestica]
MD03G1113200	46	9	0.887256	0.140546	7.55892e-05	-2.49478	probable pyridoxal 5'-phosphate synthase subunit PDX2, partial [Malus domestica]
MD08G1246800	50	10	1.006	0.163978	4.70987e-05	-2.46486	glycosyltransferase BC10-like [Malus domestica]
MD10G1038400	50	10	1.23499	0.198175	4.70987e-05	-2.46486	LOW QUALITY PROTEIN: uncharacterized protein LOC103400377 [Malus domestica]
MD13G1029100	54	11	1.05026	0.172875	2.0929e-05	-2.43984	beta-amyrin 28-monooxygenase-like [Malus domestica]
MD15G1064100	437	95	6.60309	1.20888	4.82309e-17	-2.35845	squalene monooxygenase [Malus domestica]
Malus_domestica_newGene_446	51	11	2.94163	0.511255	8.06888e-05	-2.35757	hypothetical protein C1H46_019606 [Malus baccata]
MD01G1092200	37	8	1.72061	0.323033	0.000784809	-2.34889	NAC domain class transcription factor [Malus domestica]
MD03G1257500	629	138	4.3622	0.814296	8.33883e-19	-2.34571	--
MD01G1032800	46	10	0.794328	0.148022	0.000186913	-2.34486	LOW QUALITY PROTEIN: protein DETOXIFICATION 27-like [Malus domestica]
MD08G1200300	77	17	0.700575	0.127656	1.53108e-06	-2.32881	hypothetical protein DVH24_033515 [Malus domestica]
MD03G1285100	149	33	4.44078	0.82573	3.92829e-10	-2.32859	dol-P-Man:Man(5)GlcNAc(2)-PP-Dol alpha-1,3-mannosyltransferase [Malus domestica]
MD04G1083800	54	12	1.35745	0.257541	4.97128e-05	-2.31574	axial regulator YABBY 1-like [Malus domestica]
MD03G1235700	116	26	4.39384	0.829936	9.04407e-09	-2.31014	uncharacterized protein LOC114824041 [Malus domestica]
MD09G1270700	36	8	0.319616	0.056155	0.00111988	-2.30949	condensin complex subunit 3-like isoform X2 [Malus domestica]
MD15G1370500	489	110	12.3534	2.34752	4.43774e-17	-2.30937	hypothetical protein C1H46_028210 [Malus baccata]
MD03G1268200	209	47	4.97135	0.947535	3.71262e-12	-2.30797	protein WHAT'S THIS FACTOR 1 homolog, chloroplastic [Malus domestica]
MD03G1259400	200	45	3.87111	0.73216	6.91571e-12	-2.30706	uncharacterized protein LOC103432410 [Malus domestica]
MD15G1002900	40	9	0.985589	0.178273	0.000647566	-2.2937	hypothetical protein C1H46_044597 [Malus baccata]
MD17G1235500	53	12	1.24333	0.229034	9.51575e-05	-2.28883	zinc finger CCCH domain-containing protein 2-like [Malus domestica]
MD17G1179500	52	12	1.24969	0.241462	0.000131527	-2.26141	inositol oxygenase 1-like isoform X1 [Malus domestica]
MD05G1006300	52	12	1.28038	0.24678	0.000131527	-2.26141	uncharacterized protein LOC103429423 [Malus domestica]
MD03G1286100	250	59	5.30565	1.0502	1.1235e-12	-2.23903	WD repeat-containing protein GTS1 [Malus domestica]
MD01G1066700	34	8	0.568992	0.104621	0.00231227	-2.22731	LOW QUALITY PROTEIN: pentatricopeptide repeat-containing protein At2g46050, mitochondrial-like [Malus domestica]
MD11G1126100	63	15	1.17798	0.239476	3.1834e-05	-2.21889	uncharacterized protein LOC103413046 [Malus domestica]
MD03G1270700	92	22	4.15142	0.813425	4.46797e-07	-2.21578	hypothetical protein DVH24_026458 [Malus domestica]
MD15G1404100	71	17	1.1424	0.226214	1.27682e-05	-2.21196	crossover junction endonuclease EME1B-like isoform X1 [Malus domestica]
MD09G1240800	62	15	1.47055	0.303585	4.29852e-05	-2.19585	PLASMODESMATA CALLOSE-BINDING PROTEIN 5 [Malus domestica]
MD03G1230900	225	55	4.11708	0.858563	9.2498e-12	-2.18815	protein RICE SALT SENSITIVE 3-like [Malus domestica]
MD08G1022400	118	29	2.20379	0.459546	4.59649e-08	-2.17798	protein WALLS ARE THIN 1-like [Malus domestica]
MD10G1144300	53	13	1.15066	0.231013	0.000207773	-2.17456	hypothetical protein DVH24_031045 [Malus domestica]
MD05G1220200	121	30	1.40266	0.291672	4.34162e-08	-2.16548	G-type lectin S-receptor-like serine/threonine-protein kinase [Pyrus ussuriensis x Pyrus communis]
MD08G1166700	52	13	0.864241	0.182433	0.000287546	-2.14714	uncharacterized protein LOC103450656 [Malus domestica]
Malus_domestica_newGene_1497	48	12	4.40138	0.932508	0.000483443	-2.1462	hypothetical protein C1H46_038773 [Malus baccata]
MD11G1203500	32	8	0.205602	0.039411	0.00643198	-2.14016	ABC transporter C family member 3-like [Malus domestica]
MD03G1280300	340	86	5.00971	1.07714	1.93748e-13	-2.13984	zinc finger CCCH domain-containing protein 32-like isoform X1 [Malus domestica]
MD03G1238400	141	36	6.05193	1.28279	8.43544e-09	-2.12398	hypothetical protein DVH24_003066 [Malus domestica]
MD03G1271600	327	84	5.50738	1.19101	7.74979e-13	-2.11751	transcription termination factor MTERF4, chloroplastic [Malus domestica]
MD03G1289400	382	99	5.17611	1.14157	1.77248e-13	-2.10502	poly [ADP-ribose] polymerase 2-like isoform X13 [Malus domestica]
MD08G1075400	35	9	0.671822	0.134362	0.00353255	-2.10166	homeobox-leucine zipper protein HAT22-like [Malus domestica]
Malus_domestica_newGene_601	273	71	11.2349	2.80742	6.06707e-12	-2.09938	PREDICTED: coatomer [Prunus dulcis]
MD02G1056600	31	8	0.353349	0.074105	0.00880587	-2.09452	putative E3 ubiquitin-protein ligase LIN-1 isoform X3 [Malus domestica]
MD12G1130000	31	8	1.15813	0.254223	0.00880587	-2.09452	E3 ubiquitin-protein ligase SGR9, amyloplastic-like [Malus domestica]
MD15G1199300	31	8	0.671342	0.147952	0.00880587	-2.09452	hypothetical protein C1H46_011992 [Malus baccata]
MD09G1024100	50	13	0.852544	0.184081	0.000539789	-2.09069	PREDICTED: TMV resistance protein N-like [Pyrus x bretschneideri]
MD01G1006000	104	28	2.41335	0.546833	8.87132e-07	-2.04637	LOW QUALITY PROTEIN: U3 small nucleolar ribonucleoprotein protein MPP10-like, partial [Malus domestica]
MD05G1156100	41	11	1.47906	0.341648	0.00222234	-2.0435	uncharacterized protein LOC103420351 isoform X1 [Malus domestica]
MD05G1327800	66	18	1.45857	0.326657	0.00010635	-2.02494	G-type lectin S-receptor-like serine/threonine-protein kinase At1g11410 isoform X3 [Malus domestica]
MD09G1150800	44	12	1.31329	0.295055	0.00174311	-2.021	hypothetical protein DVH24_032669 [Malus domestica]
MD13G1063500	40	11	1.73492	0.375816	0.0029584	-2.00798	uncharacterized protein LOC103423791 isoform X1 [Malus domestica]
MD02G1090000	42	188	0.994885	3.78866	1.30536e-08	2.00081	MOB kinase activator-like 1A [Malus domestica]
MD15G1277400	12	55	0.153989	0.596748	0.00107455	2.02729	probable disease resistance protein At5g66900 [Malus domestica]
MD04G1169900	19	87	0.7986	3.13231	3.14184e-05	2.02983	hypothetical protein C1H46_045747 [Malus baccata]
MD11G1301000	15	70	0.2106	0.841354	9.70231e-05	2.05537	BTB/POZ domain-containing protein At1g03010-like isoform X2 [Malus domestica]
MD09G1145500	10	47	0.101538	0.413457	0.002361	2.06133	hypothetical protein C1H46_031342 [Malus baccata]
MD04G1013300	10	47	0.050339	0.212093	0.002361	2.06133	uncharacterized protein LOC103443553 isoform X2 [Malus domestica]
MD10G1062300	150	700	3.68262	14.7042	7.58641e-15	2.0631	NADP-dependent D-sorbitol-6-phosphate dehydrogenase [Malus domestica]
MD04G1031500	76	356	1.55032	6.16646	3.65659e-12	2.06768	neurofilament heavy protein [Pyrus ussuriensis x Pyrus communis]
MD13G1066600	8	38	0.226614	0.958987	0.00968352	2.07335	chorismate mutase 3, chloroplastic-like [Malus domestica]
MD16G1125300	12	58	0.243291	1.02844	0.000434371	2.10374	bidirectional sugar transporter N3-like [Malus domestica]
MD10G1192900	28	135	0.634795	2.66862	9.48604e-08	2.10637	auxin-induced protein AUX28 [Malus domestica]
MD14G1190900	12	59	0.220391	0.95288	0.000318368	2.12834	AAA-ATPase At3g28580-like [Malus domestica]
MD12G1044800	9	45	0.155906	0.670489	0.00222234	2.14891	fasciclin-like arabinogalactan protein 16 [Malus domestica]
MD09G1092400	7	36	0.198185	0.964077	0.00931975	2.18527	uncharacterized protein LOC103442535 [Malus domestica]
MD10G1024600	8	42	0.863991	3.87561	0.0027931	2.21727	sm-like protein LSM3B [Malus domestica]
MD17G1227000	8	42	0.150869	0.712324	0.0027931	2.21727	tubby-like protein 8 [Malus domestica]
MD15G1307000	12	63	0.157179	0.735179	9.29493e-05	2.22278	PREDICTED: nodulation receptor kinase-like [Pyrus x bretschneideri]
MD13G1109600	12	64	0.071886	0.328947	6.84744e-05	2.24545	putative ABC transporter C family member 15 isoform X1 [Malus domestica]
MD16G1040800	9	50	0.219527	1.09554	0.000432651	2.30049	hypothetical protein DVH24_007432, partial [Malus domestica]
MD12G1034700	37	212	3.00333	14.8555	9.2498e-12	2.35634	PREDICTED: uncharacterized protein LOC103963622 [Pyrus x bretschneideri]
MD00G1172400	9	52	0.169134	0.845342	0.000219262	2.35693	LOW QUALITY PROTEIN: bifunctional monothiol glutaredoxin-S16, chloroplastic [Malus domestica]
MD17G1102000	7	41	0.220471	1.08868	0.00184281	2.37226	ribonuclease 3-like protein 3 [Malus domestica]
MD02G1168700	6	36	0.098179	0.600366	0.00457096	2.40368	uncharacterized protein LOC103431586 [Malus domestica]
MD01G1225700	10	60	0.157354	0.817337	4.97128e-05	2.41276	hypothetical protein DVH24_022370 [Malus domestica]
MD15G1068200	6	40	0.166049	1.09113	0.00111988	2.55516	hypothetical protein DVH24_012564, partial [Malus domestica]
MD10G1311000	644	4233	10.2517	57.3758	1.4676e-27	2.5579	(E,E)-alpha-farnesene synthase [Malus domestica]
MD08G1242900	18	121	0.272958	1.61826	2.4639e-09	2.58265	cytochrome P450 98A2-like [Malus domestica]
MD10G1124400	6	41	0.202564	1.40218	0.000784809	2.59067	heavy metal-associated isoprenylated plant protein 26-like [Malus domestica]
MD08G1005500	761	5221	8.23248	48.0994	4.57432e-29	2.61975	hypothetical protein DVH24_020062 [Malus domestica]
MD06G1089200	27	186	0.555097	3.34755	8.52576e-13	2.62057	beta-carotene 3-hydroxylase 2, chloroplastic-like [Malus domestica]
MD03G1027800	5	35	0.082504	0.516548	0.00283995	2.62066	F-box/kelch-repeat protein At3g06240-like [Malus domestica]
MD05G1134200	11	77	0.154545	0.931081	5.7374e-07	2.63599	U-box domain-containing protein 15-like [Malus domestica]
MD04G1083900	5	37	0.057368	0.412845	0.00136303	2.70054	monocopper oxidase-like protein SKU5 [Malus domestica]
MD15G1099500	30	220	1.02149	6.42828	2.00314e-14	2.71124	two-on-two hemoglobin-3 [Malus domestica]
MD00G1206600	13	101	0.533792	3.69936	2.59872e-09	2.78818	proteasome activator subunit 4 [Pyrus ussuriensis x Pyrus communis]
MD09G1127800	5	40	0.155174	1.1201	0.000440081	2.81263	LOW QUALITY PROTEIN: nitrile-specifier protein 5 [Malus domestica]
Malus_domestica_newGene_566	6	49	0.626931	4.74138	4.06738e-05	2.84707	uncharacterized protein LOC114823479 [Malus domestica]
MD09G1248000	5	43	0.202057	1.76233	0.000137872	2.91664	GPI-anchored protein LLG1-like isoform X1 [Malus domestica]
MD05G1165800	4	35	0.048526	0.362619	0.000369702	2.93429	transcription factor bHLH62-like [Malus domestica]
MD16G1094200	11	96	0.159141	1.19412	1.18848e-09	2.95367	hypothetical protein DVH24_007006 [Malus domestica]
MD05G1247200	174	1537	3.84233	29.0004	4.45954e-32	2.98368	hypothetical protein C1H46_015967 [Malus baccata]
MD06G1227300	14	128	0.336786	2.72173	3.04996e-12	3.02358	probable S-adenosylmethionine-dependent methyltransferase At5g37990 [Malus domestica]
MD02G1309600	12	116	0.813353	7.1154	8.6273e-12	3.1021	hypothetical protein C1H46_006043 [Malus baccata]
MD07G1240700	88	862	2.0181	16.9616	1.13705e-30	3.13197	superoxide dismutase [Fe], chloroplastic isoform X2 [Malus domestica]
MD17G1041000	15	154	0.213587	1.96293	2.42258e-14	3.19139	protein NRT1/ PTR FAMILY 5.9 [Malus domestica]
MD10G1146100	8	84	0.262137	2.34846	2.1407e-09	3.21501	transcription factor RF2a-like [Malus domestica]
MD00G1186200	24	253	0.509188	4.64212	6.2845e-20	3.23327	microtubule-associated protein RP/EB family member 1A [Malus domestica]
MD08G1088900	7	77	0.360757	3.5	5.21934e-09	3.27933	peamaclein-like [Malus domestica]
MD12G1216000	18	197	0.715456	6.83888	1.68125e-17	3.28523	hypothetical protein DVH24_036601 [Malus domestica]
MD13G1237300	178	2146	4.60383	47.2705	6.38702e-42	3.43241	probable xyloglucan endotransglucosylase/hydrolase protein 23 precursor [Malus domestica]
MD08G1232300	19	236	0.449888	4.87835	1.04792e-20	3.46815	12S seed storage globulin 1-like isoform X1 [Malus domestica]
MD05G1042900	14	189	0.484546	5.66674	1.36559e-18	3.58535	protein EXORDIUM-like 2 [Malus domestica]
MD09G1140300	60	857	1.26952	15.4355	4.88749e-38	3.67522	zinc transporter 8-like [Malus domestica]
MD10G1014800	4	59	0.089068	1.18701	9.43687e-08	3.68545	stearoyl-[acyl-carrier-protein] 9-desaturase 6, chloroplastic-like [Malus domestica]
MD02G1113800	10	183	0.159525	2.72188	7.96073e-21	4.01944	protein PIN-LIKES 5-like [Malus domestica]
MD16G1240700	4	81	0.135428	3.06594	2.117e-11	4.14178	isoamylase 1, chloroplastic-like isoform X1 [Malus domestica]
MD10G1330600	26	534	0.958888	17.1936	1.31663e-37	4.19565	hypothetical protein DVH24_016905 [Malus domestica]
MD10G1178300	9	190	0.145158	2.71679	2.54644e-22	4.22369	CDT1-like protein a, chloroplastic [Malus domestica]
MD00G1171400	5	130	0.188778	5.16949	5.94419e-18	4.50979	ubiquitin-conjugating enzyme E2-23 kDa-like [Malus domestica]
MD05G1118500	95	3348	3.54903	106.711	1.11973e-74	4.97907	hypothetical protein C1H46_011950 [Malus baccata]
MD10G1266600	12	450	0.647439	21.0188	2.03739e-41	5.05668	hypothetical protein DVH24_017437 [Malus domestica]
MD08G1089100	0	36	0	1.32506	1.47541e-07	8.09816	peamaclein-like [Malus domestica]
MD11G1132300	0	36	0	0.482032	1.47541e-07	8.09816	hypothetical protein DVH24_038738 [Malus domestica]
MD00G1186100	0	37	0	1.38754	8.86221e-08	8.13755	HVA22-like protein a isoform X2 [Malus domestica]
MD12G1110700	0	37	0	1.4301	8.86221e-08	8.13755	protein MEI2-like 5 [Malus domestica]
MD05G1356900	0	39	0	1.04885	3.17544e-08	8.21323	uncharacterized protein LOC103434439 [Malus domestica]
MD16G1156500	0	42	0	1.40936	6.53609e-09	8.3198	LOW QUALITY PROTEIN: uncharacterized protein LOC103432188 [Malus domestica]
MD15G1093000	0	44	0	3.57377	2.37841e-09	8.38671	hypothetical protein DVH24_034760 [Malus domestica]
MD15G1034400	0	47	0	0.6044	5.22769e-10	8.48159	ent-kaurene oxidase, chloroplastic-like [Malus domestica]
MD10G1101600	0	51	0	1.01855	6.91695e-11	8.59911	hypothetical protein DVH24_034340 [Malus domestica]
MD05G1321500	0	52	0	1.00138	4.23531e-11	8.62705	alpha-galactosidase-like [Malus domestica]
MD13G1285000	0	60	0	1.10949	1.52406e-12	8.83302	hypothetical protein DVH24_034213 [Malus domestica]
Malus_domestica_newGene_128	0	74	0	1.45829	2.43451e-15	9.13498	hypothetical protein DVH24_024502 [Malus domestica]
MD04G1238100	0	76	0	4.93671	9.83245e-16	9.17339	hypothetical protein DVH24_030349 [Malus domestica]
MD06G1221600	0	80	0	2.75217	1.6458e-16	9.24727	uncharacterized protein LOC114824539 [Malus domestica]
MD06G1221600	0	80	0	2.75217	1.6458e-16	9.24727	uncharacterized protein LOC114824539 [Malus domestica]
MD16G1186400	0	103	0	3.21329	3.00242e-20	9.61131	--
MD16G1186400	0	103	0	3.21329	3.00242e-20	9.61131	--
MD01G1003600	0	106	0	2.80572	9.19183e-21	9.65268	hypothetical protein DVH24_023313 [Malus domestica]
MD01G1003600	0	106	0	2.80572	9.19183e-21	9.65268	hypothetical protein DVH24_023313 [Malus domestica]
MD06G1106700	0	182	0	13.5751	5.42016e-30	10.4318	hypothetical protein C1H46_033994 [Malus baccata]
MD06G1106700	0	182	0	13.5751	5.42016e-30	10.4318	hypothetical protein C1H46_033994 [Malus baccata]
MD16G1179300	0	198	0	2.03305	7.3407e-32	10.5533	PREDICTED: pyruvate, phosphate dikinase, chloroplastic-like isoform X3 [Pyrus x bretschneideri]
MD16G1179300	0	198	0	2.03305	7.3407e-32	10.5533	PREDICTED: pyruvate, phosphate dikinase, chloroplastic-like isoform X3 [Pyrus x bretschneideri]

## Sheet: Supplemental Table 2
Supplemental Table 2 Transcription factors regulated by melatonin (MT) were identified from RNA-sequencing (RNA-seq) data of apple fruits treated with and without MT.
Gene ID	TF Family	CK_Count	MT_Count	CK_FPKM	MT_FPKM	FDR	Log2FC	Regulated
MD03G1230200	B3	134	0	3.68837	0	9.00741e-27	-10.1487	putative B3 domain-containing protein Os04g0347400 isoform X1 [Malus domestica]
MD03G1279200	C3H	113	0	3.72634	0	2.0542e-23	-9.90307	hypothetical protein C1H46_029822 [Malus baccata]
MD03G1239100	TCP	246	13	3.79816	0.159451	9.11004e-30	-4.38663	MdTCP4B [Malus domestica]
MD03G1258300	HSF	318	34	4.49371	0.404762	2.16778e-25	-3.3788	hypothetical protein DVH24_002892 [Malus domestica]
MD03G1283900	C2H2	189	23	3.66566	0.370677	4.54986e-18	-3.18976	hypothetical protein DVH24_002682 [Malus domestica]
MD01G1092200	NAC	37	8	1.72061	0.323033	0.000784809	-2.34889	NAC domain class transcription factor [Malus domestica]
MD04G1083800	C2C2	54	12	1.35745	0.257541	4.97128e-05	-2.31574	axial regulator YABBY 1-like [Malus domestica]
MD17G1235500	C3H	53	12	1.24333	0.229034	9.51575e-05	-2.28883	zinc finger CCCH domain-containing protein 2-like [Malus domestica]
MD03G1280300	C3H	340	86	5.00971	1.07714	1.93748e-13	-2.13984	zinc finger CCCH domain-containing protein 32-like isoform X1 [Malus domestica]
MD08G1075400	HB-HD-ZIP	35	9	0.671822	0.134362	0.00353255	-2.10166	homeobox-leucine zipper protein HAT22-like [Malus domestica]
MD17G1227000	TUB	8	42	0.150869	0.712324	0.0027931	2.21727	tubby-like protein 8 [Malus domestica]
MD16G1040800	MYB	9	50	0.219527	1.09554	0.000432651	2.30049	hypothetical protein DVH24_007432, partial [Malus domestica]
MD15G1068200	LIM	6	40	0.166049	1.09113	0.00111988	2.55516	hypothetical protein DVH24_012564, partial [Malus domestica]
MD05G1165800	bHLH	4	35	0.048526	0.362619	0.000369702	2.93429	transcription factor bHLH62-like [Malus domestica]
MD10G1146100	bZIP	8	84	0.262137	2.34846	2.1407e-09	3.21501	transcription factor RF2a-like [Malus domestica]

## Sheet: Supplemental Table 3
Supplemental Table 3 Primers used in this study.
Primer name	Sequence (5’-3’)	Purpose
MdREM10-Full-F	ATGGCTAGGAAGCCAAAGAAACC	Full-length amplification
MdREM10-Full-R	CTAAAAAATCATGGTGTCCCCG
MdERF3-full-F	ATGTACGGACAGAGTGGAGCTGA
MdERF3-full-R	TCAGACCACCAATAACTGCTCG
MdZF32-full-F	ATGAGGAGAGAGAAAGAAAGAGTGTTT
MdZF32-full-R	TTAAATCGATCGACGAAACGC
ProMdACS1-full-F	AATTGTAGCAGAGATTGTAACCCTAAA
ProMdACS1-full-R	TTTTGGTTAATTTTCTACTGTATGGATACA
ProMdACO1-full-F	GCCGTCTAGTGCCGAACAGT
ProMdACO1-full-R	ATTTCTCTTTGGATTGCTTGGTTT
ProMdERF3-full-F	CCTAAGCATGCCGTATCCTAACCT
ProMdERF3-full-R	TTCGGGTCCGGGTCTTAAACCG
ProMdREM10-full-F	TTTCACATTCGTGGAACACAAAA
ProMdREM10-full-R	TTGAACCAAGTGTGAGTGTCGTTA
ProMdZF32-full-F	CAGGTTGCACGACCCCCA
ProMdZF32-full-R	TTTCTCTCTCCTCCTTTTGATTCAT
MdERF2-ex-F	ACCTCAGCACTACACAAGCT	Gene expression
MdERF2-ex-R	GGTAAAGTGTGGTCGGGAGA
MdERF3-ex-F	GCGAAGGGGAAGCATTACAG
MdERF3-ex-R	TCCCTGCTCCCATTTCCAAT
MdERF4-ex-F	GACCCGCGTCTGGCTTGG
MdERF4-ex-R	CAGAGGGGGTGGGGAAGTTAG
MdERF5-ex-F	CGTGTCCGTGGAGAGAAAAC
MdERF5-ex-R	AACGGTGACAACGGAGGTAT
MdACO1-ex-F	GACTTGGACTGGGAAAGCAC
MdACO1-ex-R	GGAGGGTAGTTGCTGACCTT
MdACS1-ex-F	TTGAACCAAGTGTGAGTGTCGTTA
MdACS1-ex-R	TTGAACCAAGTGTGAGTGTCGTTA
MdREM10-ex-F	AGAAGTGCGTGCGAGAAAGA
MdREM10-ex-R	CGGGATCCTCACGCATTGTA
MdZF32-ex-F	GGCCGATACCAGACAGTACG
MdZF32-ex-R	GAGGAGCAGAGTAAGGGGGA
MdCOMT1-ex-F	AACAGCCCTAGCGGAAGAGA
MdCOMT1-ex-R	CAGGGCACATGACTCGGAAG
MdCOMT2-ex-F	AACAGCCCTAGCGGAAGAGA
MdCOMT2-ex-R	CAGGGCACATGACTCGGAAG
MdActin-F	CCTCGTATGCGACAATGGAA
MdActin-R	GCCGTGCTCAATGGGATACT
pRI101-MdREM10-GFP-KpnI-F	ATATGCCCGTCGACCCCGGGggtaccATGGCTAGGAAGCCAAAGAAACC	Subcellular Localization
pRI101-MdREM10-GFP-BamHI-R	TCCTCGCCCTTGCTCACCATggatccAAAAATCATGGTGTCCCCG
pRI101-MdZF32-GFP-KpnI-F	ATATGCCCGTCGACCCCGGGggtaccATGAGGAGAGAGAAAGAAAGAGTGTTT
pRI101-MdZF32-GFP-BamHI-R	TCCTCGCCCTTGCTCACCATggatccAATCGATCGACGAAACGC
pGBKT7-MdREM10-Nde1-F	TCAGAGGAGGACCTGcatatgATGGCTAGGAAGCCAAAGAAACC	Y1H or Y2H Hybrid
pGBKT7-MdREM10-EcoR1-R	TCGACGGATCCCCGGgaattcCTAAAAAATCATGGTGTCCCCG
pGADT7-MdREM10-Nde1-F	GTACCAGATTACGCTcatatgATGGCTAGGAAGCCAAAGAAACC
pGADT7-MdREM10-EcoR1-R	ATGCCCACCCGGGTGgaattcCTAAAAAATCATGGTGTCCCCG
pGBKT7-MdZF32-Nde1-F	TCAGAGGAGGACCTGcatatgATGAGGAGAGAGAAAGAAAGAGTGTTT
pGBKT7-MdZF32-EcoR1-R	TCGACGGATCCCCGGgaattcTTAAATCGATCGACGAAACGC
pGADT7-MdZF32-Nde1-F	GTACCAGATTACGCTcatatgATGAGGAGAGAGAAAGAAAGAGTGTTT
pGADT7-MdZF32-EcoR1-R	ATGCCCACCCGGGTGgaattcTTAAATCGATCGACGAAACGC
pGADT7-MdERF3-Nde1-F	GTACCAGATTACGCTcatatgATGTACGGACAGAGTGGAGCTGA
pGADT7-MdERF3-EcoR1-R	ATGCCCACCCGGGTGgaattcTCAGACCACCAATAACTGCTCG
pAbAi-ProMdACS1-Kpn1-F	CTTGAATTCGAGCTCggtaccAATTGTAGCAGAGATTGTAACCCTAAA
pAbAi-ProMdACS1-XhoI-R	AGCACATGCCTCGAGgtcgacTTTTGGTTAATTTTCTACTGTATGGATACA
pAbAi-ProMdACO1-Kpn1-F	CTTGAATTCGAGCTCggtaccGCCGTCTAGTGCCGAACAGT
pAbAi-ProMdACO1-SalI-R	AGCACATGCCTCGAGgtcgacATTTCTCTTTGGATTGCTTGGTTT
pAbAi-ProMdERF3-Kpn1-F	CTTGAATTCGAGCTCggtaccCCTAAGCATGCCGTATCCTAACCT
pAbAi-ProMdERF3-SalI-R	AGCACATGCCTCGAGgtcgacTTCGGGTCCGGGTCTTAAACCG
pAbAi-ProMdREM10-Kpn1-F	CTTGAATTCGAGCTCggtaccTTTCACATTCGTGGAACACAAAA
pAbAi-ProMdREM10-SalI-R	AGCACATGCCTCGAGgtcgacTTGAACCAAGTGTGAGTGTCGTTA
pAbAi-ProMdZF32-Kpn1-F	CTTGAATTCGAGCTCggtaccCAGGTTGCACGACCCCCA
pAbAi-ProMdZF32-SalI-R	AGCACATGCCTCGAGgtcgacTTTCTCTCTCCTCCTTTTGATTCAT
pCAMBIA1301-ProMdACO1-HindIII-F	GACCTGCAGGCATGCaagcttGCCGTCTAGTGCCGAACAGT	GUS analysis
pCAMBIA1301-ProMdACO1-Nco1-R	TTACCCTCAGATCTAccatggATTTCTCTTTGGATTGCTTGGTTT
pCAMBIA1301-ProMdERF3-HindIII-F	GACCTGCAGGCATGCaagcttCCTAAGCATGCCGTATCCTAACCT
pCAMBIA1301-ProMdERF3-Nco1-R	TTACCCTCAGATCTAccatggTTCGGGTCCGGGTCTTAAACCG
pCAMBIA1301-ProMdZF32-HindIII-F	GACCTGCAGGCATGCaagcttCAGGTTGCACGACCCCCA
pCAMBIA1301-ProMdZF32-Nco1-R	TTACCCTCAGATCTAccatggTTTCTCTCTCCTCCTTTTGATTCAT
pRI101-MdREM10-NdeI-F	TCTTCACTGTTGATAcatatgATGGCTAGGAAGCCAAAGAAACC
pRI101-MdREM10-SacI-R	CGATCGGGGAAATTCgagctcCTAAAAAATCATGGTGTCCCCG
pRI101-MdZF32-NdeI-F	TCTTCACTGTTGATAcatatgATGAGGAGAGAGAAAGAAAGAGTGTTT
pRI101-MdZF32-SacI-R	CGATCGGGGAAATTCgagctcTTAAATCGATCGACGAAACGC
pGreenII0800-ProMdACO1-Luc-BamHI-F	TCGAATTCCTGCAGCCCGGGggatccGCCGTCTAGTGCCGAACAGT	Dual-luciferase reporter assay analysis
pGreenII0800-ProMdACO1-Luc-BamHI-R	GCGGCCGCTCTAGAACTAGTggatccATTTCTCTTTGGATTGCTTGGTTT
pGreenII0800-ProMdERF3-Luc-BamHI-F	TCGAATTCCTGCAGCCCGGGggatccCCTAAGCATGCCGTATCCTAACCT
pGreenII0800-ProMdERF3-Luc-BamHI-R	GCGGCCGCTCTAGAACTAGTggatccTTCGGGTCCGGGTCTTAAACCG
pGreenII0800-ProMdZF32-Luc-BamHI-F	TCGAATTCCTGCAGCCCGGGggatccCAGGTTGCACGACCCCCA
pGreenII0800-ProMdZF32-Luc-BamHI-R	GCGGCCGCTCTAGAACTAGTggatccTTTCTCTCTCCTCCTTTTGATTCAT
pGreenII62-SK-MdREM10-BamHI-F	CGCTCTAGAACTAGTggatccATGGCTAGGAAGCCAAAGAAACC
pGreenII62-SK-MdREM10-EcoRI-R	GATAAGCTTGATATCgaattcCTAAAAAATCATGGTGTCCCCG
pGreenII62-SK-MdZF32-BamHI-F	CGCTCTAGAACTAGTggatccATGAGGAGAGAGAAAGAAAGAGTGTTT
pGreenII62-SK-MdZF32-EcoRI-R	GATAAGCTTGATATCgaattcTTAAATCGATCGACGAAACGC
ChIP-ProMdERF3-P1-F	CCTAAGCATGCCGTATCCTAACC	ChIP-PCR analysis
ChIP-ProMdERF3-P1-R	CGTTCACCCAATAGCTACTTGCA
ChIP-ProMdERF3-P2-F	GTCGCGCATTATGAACTTTTTTG
ChIP-ProMdERF3-P2-R	CGCTTTGCTTCCACGCAT
ChIP-ProMdERF3-P3-F	ACGTGATTAATTGAAAACGGACC
ChIP-ProMdERF3-P3-R	TTGATGTCGATGTCGAAGTCGG
ChIP-ProMdACO1-P1-F	GGCTACTTTAATAATTCAAGTAGAGGTTCA
ChIP-ProMdACO1-P1-R	ATTTAGTTTATGGTAATAGTACTTCTTTTTTTCA
ChIP-ProMdACO1-P2-F	CTTAAGAGGCGCATAATGCTGG
ChIP-ProMdACO1-P2-R	CAGCTTGGTGACACCAAAATCA
ChIP-ProMdACO1-P3-F	ACACTTAGATATATGTACTTGTAAATTCTTCTTTAA
ChIP-ProMdACO1-P3-R	CATGAGAATCCATGTACCAATTTCC
ChIP-ProMdACO1-P4-F	TTTTGCATTTAGACAGTGCATTTACA
ChIP-ProMdACO1-P4-R	TTTCGATTATGAGCATTTGTATTTACA
ChIP-ProMdACO1-P5-F	GTATATTTGGATTAAATTCTAATACGTACCA
ChIP-ProMdACO1-P5-R	GAATTACTAGTTCAAGTCGAATGTGATCT
ChIP-ProMdACO1-P6-F	AGAGCTATAAATTGCACCATAGCTATG
ChIP-ProMdACO1-P6-R	TGCTTGGTTTGTATGCTCTGTGT
ChIP-ProMdZF32-P1-F	ATGTGTAGGCAAATGCTAATTTAGAT
ChIP-ProMdZF32-P1-R	CATGGCTAATTTATCGGGGACG
ChIP-ProMdZF32-P2-F	GCTACATTTCTAACACCAATTTGGG
ChIP-ProMdZF32-P2-R	CCGATACTGTTTATTTTAACGAAAAAT
ChIP-ProMdZF32-P3-F	TCCTCAACTAACGGATGCTAAC
ChIP-ProMdZF32-P3-R	GTGGATGCTTAACGGGTCGG
ChIP-ProMdZF32-P4-F	CTACAACCCAGAGACTTAACTTTAA
ChIP-ProMdZF32-P4-R	AGTTCAGAATGCTAAAATAACATTTTTG
ChIP-ProMdZF32-P5-F	GATTAGGAGAAAGGAATCCGATC
ChIP-ProMdZF32-P5-R	CCTCCTTTTGATTCATTTATGGAAAA
pRI101-MdREM10-GFP-KpnI-F	ATATGCCCGTCGACCCCGGGggtaccATGGCTAGGAAGCCAAAGAAACC
pRI101-MdREM10-GFP-EcoRI-R	TCCTCGCCCTTGCTCACCATggatccAAAAATCATGGTGTCCCCG
pRI101-MdZF32-GFP-KpnI-F	ATATGCCCGTCGACCCCGGGggtaccATGAGGAGAGAGAAAGAAAGAGTGTTT
pRI101-MdZF32-GFP-EcoRI-R	TCCTCGCCCTTGCTCACCATggatccAATCGATCGACGAAACGC
pRI101-MdREM10-GFP-KpnI-F	ATATGCCCGTCGACCCCGGGggtaccATGGCTAGGAAGCCAAAGAAACC	Transgene in fruit
pRI101-MdREM10-GFP-EcoRI-R	TCCTCGCCCTTGCTCACCATggatccAAAAATCATGGTGTCCCCG
pRI101-MdZF32-GFP-KpnI-F	ATATGCCCGTCGACCCCGGGggtaccATGAGGAGAGAGAAAGAAAGAGTGTTT
pRI101-MdZF32-GFP-EcoRI-R	TCCTCGCCCTTGCTCACCATggatccAATCGATCGACGAAACGC
pGEX4T-1-MdREM10-EcoR1-F	CCGCGTGGATCCCCGgaattcATGGCTAGGAAGCCAAAGAAACC	Protein purification
pGEX4T-1-MdREM10-SalI-R	GATGCGGCCGCTCGAgtcgacCTAAAAAATCATGGTGTCCCCG
pET-30a+-MdZF32-EcoR1-F	GGCTGATATCGGATCCgaattcATGAGGAGAGAGAAAGAAAGAGTGTTT
pET-30a+-MdZF32-SalI-R	GTGCGGCCGCAAGCTTgtcgacTTAAATCGATCGACGAAACGC
MdERF3-P1-prob-F	TGTCATGGGCTTGAAATGGCATGTCTTAGC	EMSA assay
MdERF3-P1-prob-R	GCTAAGACATGCCATTTCAAGCCCATGACA
MdERF3-P1-mutant prob-F	TGTCATGGGCTTGCAGTATTATGTCTTAGC
MdERF3-P1-mutant prob-R	GCTAAGACATAATACTGCAAGCCCATGACA
MdERF3-P3-prob-F	GCACACTAAAGAAATTCAAAGCAGCCG
MdERF3-P3-prob-R	CGGCTGCTTTGAATTTCTTTAGTGTGC
MdERF3-P3-mutant prob-F	GCACACTTTTTTTTTTTTTAGCAGCCG
MdERF3-P3-mutant prob-R	CGGCTGCTAAAAAAAAAAAAAGTGTGC
MdACO1-P1-prob-F	TCAACGTTGAAAAAAAGAAGTACTATTACCATAAACTAAA
MdACO1-P1-prob-R	TTTAGTTTATGGTAATAGTACTTCTTTTTTTCAACGTTGA
MdACO1-P1-mutant prob-F	TCAACGTTGAAAAAAAGTTTTTTTATTACCAAAATTTAAA
MdACO1-P1-mutant prob-R	TTTAAATTTTGGTAATAAAAAAACTTTTTTTCAACGTTGA
MdACO1-P2-prob-F	TCAACGTTGAAAAAAAGTTTTTTTATTACCAAAATTTAAA
MdACO1-P2-prob-R	TTTAAATTTTGGTAATAAAAAAACTTTTTTTCAACGTTGA
MdACO1-P2-mutant prob-F	AAAATTTTTTTTTTTTTTTTATAGGCTAGC
MdACO1-P2-mutant prob-R	GCTAGCCTATAAAAAAAAAAAAAAAATTTT
MdZF32-P1-prob-F	CACAAAATGTGTAGGCAAATGCTAATTTAGATTAATTTAG
MdZF32-P1-prob-R	CTAAATTAATCTAAATTAGCATTTGCCTACACATTTTGTG
MdZF32-P1-mutant prob-F	CACAAAATGTGTAGGCAAATGCTAATTTAGATTAATTTAG
MdZF32-P1-mutant prob-R	CTAAATTAATCTAAATTAGCATTTGCCTACACATTTTGTG
MdZF32-P4-prob-F	TTTGATGAAATGACTTACATGC
MdZF32-P4-prob-R	GCATGTAAGTCATTTCATCAAA
MdZF32-P4-mutant prob-F	TTTGATGCTAACGGGTACATGC
MdZF32-P4-mutant prob-R	GCATGTACCCGTTAGCATCAAA
MdZF32-P5S1-prob-F	CCCTTGATAGATTAGGAGAAAGGAATCCGA
MdZF32-P5S1-prob-R	TCGGATTCCTTTCTCCTAATCTATCAAGGG
MdZF32-P5S1-mutant prob-F	CCCTTGATAGATTAGGATTTTTTTTTCCGA
MdZF32-P5S1-mutant prob-R	TCGGAAAAAAAAATCCTAATCTATCAAGGG
MdZF32-P5S2-prob-F	TTTCCATAAATGAATCAAAAG
MdZF32-P5S2-prob-R	CTTTTGATTCATTTATGGAAA
MdZF32-P5S2-mutant prob-F	TTTCCATATCGATGTCAAAAG
MdZF32-P5S2-mutant prob-R	CTTTTGACATCGATATGGAAA
Note: lowercase letters represent restriction enzyme sites.
